# Supplementary material for: Genome-wide association analyses identify known and novel loci for teat number in Duroc pigs using single-locus and multi-locus models
Source: BMC Genomics. 2020 May 7;21:344. doi: 10.1186/s12864-020-6742-6 (PMC7204245; doi:10.1186/s12864-020-6742-6)
Supplement: Supplementary file 5 — Additional file 5: Table S3. The SNPs that surpassed the threshold P-value and were identified in the two Duroc pig populations by meta-analysis of GWAS. [file 12864_2020_6742_MOESM5_ESM.xlsx]

## Sheet: Sheet1
Table S3 The SNPs that surpassed the threshold P-value and were identified in the two Duroc pig populations by meta-analysis of GWAS.
Chromosome	SNP ID	Position	P-value	Candidate gene
7	rs80888936	96128654	5e-07	RGS6,DPF3,ZFYVE1,RBM25,PSEN1,PAPLN,NUMB
7	rs324614194	96278617	1.61e-12	RGS6,DPF3,ZFYVE1,RBM25,PSEN1,PAPLN,NUMB
7	rs331807204	96632217	1.01e-06	DPF3,ZFYVE1,RBM25,PSEN1,PAPLN,NUMB,RIOX1,ACOT4,DNAL1,PNMA1,ELMSAN1
7	rs81265875	96660861	5.19e-07	DPF3,ZFYVE1,RBM25,PSEN1,PAPLN,NUMB,RIOX1,ACOT4,DNAL1,PNMA1,ELMSAN1
7	rs81396029	96727497	6.13e-07	DPF3,ZFYVE1,RBM25,PSEN1,PAPLN,NUMB,RIOX1,ACOT4,DNAL1,PNMA1,ELMSAN1,ZNF410
7	rs81295281	96731838	6.9e-07	DPF3,ZFYVE1,RBM25,PSEN1,PAPLN,NUMB,RIOX1,ACOT4,DNAL1,PNMA1,ELMSAN1,ZNF410
7	rs81396040	96743525	9.92e-07	DPF3,ZFYVE1,RBM25,PSEN1,PAPLN,NUMB,RIOX1,ACOT4,DNAL1,PNMA1,ELMSAN1,ZNF410
7	rs81227580	96786714	7.07e-07	ZFYVE1,RBM25,PSEN1,PAPLN,NUMB,RIOX1,ACOT4,DNAL1,PNMA1,ELMSAN1,ZNF410,FAM161B ,COQ6,ENTPD5
7	rs81396043	96806775	1.41e-06	ZFYVE1,RBM25,PSEN1,PAPLN,NUMB,RIOX1,ACOT4,DNAL1,PNMA1,ELMSAN1,ZNF410,FAM161B ,COQ6,ENTPD5
7	rs342685919	97048514	3.79e-12	PSEN1,PAPLN,NUMB,RIOX1,ACOT4,DNAL1,PNMA1,ELMSAN1,ZNF410,FAM161B ,COQ6,ENTPD5,BBOF1,ALDH6A1 ,LIN52,VSX2
7	rs80843834	97109772	9.71e-08	PAPLN,NUMB,RIOX1,ACOT4,DNAL1,PNMA1,ELMSAN1,ZNF410,FAM161B ,COQ6,ENTPD5,BBOF1,ALDH6A1 ,LIN52,VSX2,ABCD4
7	rs80805264	97126583	7.08e-08	PAPLN,NUMB,RIOX1,ACOT4,DNAL1,PNMA1,ELMSAN1,PTGR2,ZNF410,FAM161B ,COQ6,ENTPD5,BBOF1,ALDH6A1 ,LIN52,VSX2,ABCD4,VRTN
7	rs319296259	97394296	2.4e-11	ACOT4,DNAL1,PNMA1,ELMSAN1,PTGR2,ZNF410,FAM161B ,COQ6,ENTPD5,BBOF1,ALDH6A1 ,LIN52,VSX2,ABCD4,VRTN,SYNDIG1L ,NPC2,ISCA2,LTBP2,AREL1
7	rs346287309	97427849	2.54e-10	ACOT4,DNAL1,PNMA1,ELMSAN1,ZNF410,FAM161B ,COQ6,ENTPD5,BBOF1,ALDH6A1 ,LIN52,VSX2,ABCD4,VRTN,SYNDIG1L ,NPC2,ISCA2,LTBP2,AREL1
7	rs692640845	97568284	5.67e-16	ELMSAN1,ZNF410,FAM161B ,COQ6,ENTPD5,BBOF1,ALDH6A1 ,LIN52,VSX2,ABCD4,VRTN,SYNDIG1L ,NPC2,ISCA2,LTBP2,AREL1,FCF1,YLPM1,PROX2
7	rs1113960993	97575068	4.25e-16	ELMSAN1,ZNF410,FAM161B ,COQ6,ENTPD5,BBOF1,ALDH6A1 ,LIN52,VSX2,ABCD4,VRTN,SYNDIG1L ,NPC2,ISCA2,LTBP2,AREL1,FCF1,YLPM1,PROX2
7	rs330032123	97584287	2.15e-16	ZNF410,FAM161B ,COQ6,ENTPD5,BBOF1,ALDH6A1 ,LIN52,VSX2,ABCD4,VRTN,SYNDIG1L ,NPC2,ISCA2,LTBP2,AREL1,FCF1,YLPM1,PROX2
7	rs343248943	97617907	4.25e-16	ZNF410,FAM161B ,COQ6,ENTPD5,BBOF1,ALDH6A1 ,LIN52,VSX2,ABCD4,VRTN,SYNDIG1L ,NPC2,ISCA2,LTBP2,AREL1,FCF1,YLPM1,PROX2,DLST,RPS6KL1
7	rs80894106	97652632	5.54e-16	ZNF410,FAM161B ,COQ6,ENTPD5,BBOF1,ALDH6A1 ,LIN52,VSX2,ABCD4,VRTN,SYNDIG1L ,NPC2,ISCA2,LTBP2,AREL1,FCF1,YLPM1,PROX2,DLST,RPS6KL1
7	rs81238639	97946666	4.73e-06	LIN52,VSX2,ABCD4,VRTN,SYNDIG1L ,NPC2,ISCA2,LTBP2,AREL1,FCF1,YLPM1,PROX2,DLST,RPS6KL1,PGF,EIF2B2,MLH3,ACYP1,ZC2HC1C ,NEK9,TMED10
7	rs80864705	97954258	4.04e-06	LIN52,VSX2,ABCD4,VRTN,SYNDIG1L ,NPC2,ISCA2,LTBP2,AREL1,FCF1,YLPM1,PROX2,DLST,RPS6KL1,PGF,EIF2B2,MLH3,ACYP1,ZC2HC1C ,NEK9,TMED10,FOS
7	rs80929215	97973860	3.99e-06	LIN52,VSX2,ABCD4,VRTN,SYNDIG1L ,NPC2,ISCA2,LTBP2,AREL1,FCF1,YLPM1,PROX2,DLST,RPS6KL1,PGF,EIF2B2,MLH3,ACYP1,ZC2HC1C ,NEK9,TMED10,FOS
7	rs80813473	98066911	4.36e-09	ABCD4,VRTN,SYNDIG1L ,NPC2,ISCA2,LTBP2,AREL1,FCF1,YLPM1,PROX2,DLST,RPS6KL1,PGF,EIF2B2,MLH3,ACYP1,ZC2HC1C ,NEK9,TMED10,FOS
7	rs80836267	98089286	4.52e-09	ABCD4,VRTN,SYNDIG1L ,NPC2,ISCA2,LTBP2,AREL1,FCF1,YLPM1,PROX2,DLST,RPS6KL1,PGF,EIF2B2,MLH3,ACYP1,ZC2HC1C ,NEK9,TMED10,FOS,JDP2
11	rs80803790	6291044	1.13e-06	FLT,POMP,SLC46A3,MTUS2,SLC7A1,UBL3
11	rs80914601	6324834	4.47e-06	POMP,SLC46A3,MTUS2,SLC7A1,UBL3
16	rs81316660	27084056	9.67e-06	OXCT1,C5orf51,FBXO4,GHR,CCDC152,SELENOP
18	rs81469480	42123454	7.87e-05	PDE1C, ITPRID1, NEUROD6, ADCYAP1R1, GHRHR, MINDY4, INMT, CRHR2, GARS1, ZNRF2, MTURN, PLEKHA8, FKBP14
