# Supplementary material for: Genome-wide association analyses identify known and novel loci for teat number in Duroc pigs using single-locus and multi-locus models
Source: BMC Genomics. 2020 May 7;21:344. doi: 10.1186/s12864-020-6742-6 (PMC7204245; doi:10.1186/s12864-020-6742-6)
Supplement: Supplementary file 8 — Additional file 8: Table S5. Significant SNPs and genes associated with teat number in American Duroc pigs. [file 12864_2020_6742_MOESM8_ESM.xlsx]

## Sheet: Sheet1
Table S5 Significant SNPs and genes associated with teat number in American Duroc pigs
SSCa	SNP ID	Position (bp)b	MAF	Single-locus GWAS				Multi-locus GWAS			Nearest genee	Distance/bpf	Genes within the LD region
				P-value	R2(%)c	Modeld		LOD	R2(%)c	Modeld
1	rs81296766	26423644	0.41					3.23-4.11	0.22-0.36	Ⅱ,Ⅲ,Ⅴ	TNFAIP3	-50291	NHSL1 ,ARFGEF3 ,PERP,TNFAIP3 ,OLIG3
1	rs81353367	32198014	0.021	4.82723e-05	1.94	GEMMA					AKAP7	-23051	CCN2,ENPP1,ENPP3,MED23,ARG1,AKAP7,EPB41L2,SMLR1
1	rs81354014	49632560	0.41					4.66	0.51	Ⅳ	ADGRB3	12781	ADGRB3 ,LMBRD1
1	rs80808645	50037586	0.3					4.1	1.01	Ⅴ	LMBRD1	59597	ADGRB3 ,LMBRD1
1	rs80855587	166253306	0.32					3.18	0.53	Ⅴ	ITGA11	within	SKOR1,PIAS1,CALML4,CLN6,FEM1B,ITGA11,CORO2B
1	rs80805477	248169556	0.46					3.12-5.68	0.41-0.68	Ⅳ,Ⅴ	ZNF462	within	ZNF462
1	rs81315010	251816790	0.14					4	1.39	Ⅲ	ENSSSCG00000005457	within	TXNDC8 ,SVEP1,MUSK,OR2K2,ECPAS
2	rs81356579	27110325	0.5					4.54-5.08	0.56-0.57	Ⅱ,Ⅲ,Ⅴ	FBXO3	-35449	ABTB2 ,NAT10,CAPRIN1 ,LMO2,FBXO3,C11orf91 ,KIAA1549L ,HIPK3
2	rs330333016	77481598	0.11					4.15	0.48	Ⅳ	R3HDM4	within	ABCA7,CNN2,TMEM259,GRIN3B,WDR18,ARID3A,KISS1R,R3HDM4,MED16,ELANE,CFD,PRTN3,AZU1,PLPPR3
2	rs338630193	127747767	0.19					3.6	0.73	Ⅲ	ZNF608	-300480	ZNF608
3	rs81314408	20394893	0.11					3.28-4.12	0.80-1.32	Ⅱ,Ⅲ,Ⅴ	ENSSSCG00000039406	-150340	ENSSSCG00000039406
3	rs81338014	32426287	0.05					4.82	2.78	Ⅱ	EMP2	-24223	CLEC16A,DEXI,CIITA ,TVP23A,NUBP1,TEKT5,EMP2,ATF7IP2
4	rs318980859	117518657	0.42					3.47	0.32	Ⅳ	VCAM1	7446	S1PR1,DPH5,SLC30A7,EXTL2,VCAM1 ,GPR88,CDC14A ,RTCA,DBT,LRRC39,TRMT13 ,SASS6
5	rs341491167	10879898	0.35					4.38-4.77	0.36-0.55	Ⅱ,Ⅲ,Ⅴ	NCF4	within	ELFN2,CYTH4,RAC2,SSTR3,C1QTNF6 ,IL2RB,TMPRSS6 ,KCTD17,MPST,TST,TEX33,CSF2RB ,NCF4,PVALB ,IFT27,CACNG2 ,EIF3D,FOXRED2 ,TXN2
5	rs328599079	75707707	0.05					3.86	1.36	Ⅴ	NELL2	within	TMEM117,NELL2,DBX2
6	rs81395407	35040992	0.27					3.12-3.43	0.55-0.80	Ⅱ,Ⅲ,Ⅴ	ZNF423	within	ADCY7,TENT4B,HEATR3 ,CNEP1R1 ,ZNF423,C16orf78 ,CBLN1
6	rs333592328	49265869	0.27					3.14	0.48	Ⅲ	AXL	within	SPTBN4,SHKBP1 ,LTBP4,NUMBL,COQ8B,ITPKC,C19orf54 ,SNRPA,EGLN2 ,CYP2F1,CYP2A19 ,CYP2B22,CYP2S1,AXL,CCDC97 ,TGFB1,B9D2,EXOSC5,B3GNT8,DMAC2,ERICH4,LIPE,CNFN,MEGF8,TMEM145 ,PRR19,PAFAH1B3 ,CIC,ERF,ZNF526,DEDD2
6	rs81389632	89786916	0.05					3.19	2.55	Ⅴ	CSMD2	within	AZIN2,TRIM62,ZNF362,A3GALT2 ,PHC2,ZSCAN20,CSMD2,HMGB4
6	rs81391820	134798234	0.19	1.87e-05	1.28	Ⅰ		5.19-7.16	0.62-3.03	Ⅱ,Ⅲ,Ⅳ,Ⅴ	PTGFR	21471	IFI44L ,ADGRL4 ,IFI44,GIPC2 ,DNAJB4
6	rs705289935	168268278	0.43	1.74e-05	0.38	Ⅰ		3.01	0.29	Ⅴ	ENSSSCG00000039458	-13851	HYI,SZT2,MED8 ,ELOVL1,CDC20 ,MPL,TIE1,C1orf210 ,TMEM125 ,CFAP57 ,EBNA1BP2 ,FAM183A ,P3H1 ,ZNF691 ,ERMAP,TMEM269,CLDN19 ,PPIH
7	rs80964371	92809231	0.49					4.08	0.49	Ⅴ	DCAF5	within	ZFP36L1 ,ACTN1,DCAF5,EXD2,GALNT16 ,ERH,SLC39A9 ,PLEKHD1 ,CCDC177 ,SUSD6
9	rs81420227	14459452	0.44					3.09	0.17	Ⅴ	ENSSSCG00000014896	-370357	ENSSSCG00000014896
11	rs81305437	25782658	0.15					3.43-4.82	0.94-1.45	Ⅱ,Ⅲ,Ⅴ	ENSSSCG00000036698	within	VWA8,RGCC,NAA16,MTRF1,KBTBD7,KBTBD6 ,WBP4,ELF1,SUGT1,CNMD,PCDH8
11	rs80809451	34924123	0.04					4.29-5.25	4.23-4.69	Ⅱ,Ⅲ	ENSSSCG00000040542	-248706	ENSSSCG00000040542
14	rs345307243	24753992	0.47					4.57	0.5	Ⅳ	PIWIL1	within	RAN,STX2,RIMBP2,PIWIL1,FZD10
14	rs80848162	26467369	0.49					3.21	0.27	Ⅴ	TMEM132C	within	GLT1D1,SLC15A4,TMEM132C
14	rs80890762	69437518	0.21					3.03	0.29	Ⅳ	CTNNA3	within	CTNNA3
14	rs321772507	115176455	0.01	8.3013e-05	1.11	GEMMA					CFAP43	2412	SH3PXD2A,STN1,SLK,COL17A1,SFR1,CFAP43,GSTO1,GSTO2,ITPRIP,CFAP58,SORCS3
14	rs327004523	133536115	0.38					3.64	1.07	Ⅱ	CHST15	within	GPR26,CPXM2,CHST15,NKX1-2,LHPP,FAM53B
14	rs80794466	137506343	0.28					4	0.73	Ⅴ	ENSSSCG00000026302	210031	CLRN3,PTPRE
15	rs80957887	111327896	0.5					3.72	0.41	Ⅴ	ENSSSCG00000023264	within	FZD5,PLEKHM3 ,CRYGD,CRYGC,C2orf80,PIKFYVE,PTH2R
15	rs333698977	129904530	0.27					3.58-4.00	0.33-0.96	Ⅳ,Ⅴ	PID1	-174602	SPHKAP,PID1
16	rs81316660	27084056	0.38					3.77-6.24	0.38-1.90	Ⅱ,Ⅲ,Ⅳ,Ⅴ	GHR	-42296	OXCT1,C5orf51,FBXO4,GHR,CCDC152,SELENOP
16	rs81461904	69106054	0.48					3.22	0.39	Ⅴ	MFAP3	within	HAND1,SAP30L,GALNT10,MFAP3,FAM114A2,GRIA1
17	rs319134655	44791974	0.31					3.49	0.44	Ⅴ	ENSSSCG00000038990	within	ENSSSCG00000038990
