# Supplementary material for: Genome-wide association analyses identify known and novel loci for teat number in Duroc pigs using single-locus and multi-locus models
Source: BMC Genomics. 2020 May 7;21:344. doi: 10.1186/s12864-020-6742-6 (PMC7204245; doi:10.1186/s12864-020-6742-6)
Supplement: Supplementary file 9 — Additional file 9: Table S6. Significant SNPs and genes associated with teat number in Canadian Duroc pigs. [file 12864_2020_6742_MOESM9_ESM.xlsx]

## Sheet: Sheet1
Table S6 Significant SNPs and genes associated with teat number in Canadian Duroc pigs
SSCa	SNP ID	Position (bp)b	MAF	Single-locus GWAS				Multi-locus GWAS			Nearest genef	Distance/bpg	Genes within the LD region
				P-valuec	R2(%)d	Modele		LOD	R2(%)d	Modele
1	rs333890665	271354424	0.31	1.28e-05	0.8	Ⅰ					PRRC2B	within	ASS1,FUBP3,PRDM12,EXOSC2,ABL1,QRFP,FIBCD1,LAMC3,AIF1L,NUP214,FAM78A,PLPP7,PRRC2B,POMT1,UCK1,PRRT1B,RAPGEF1,MED27,NTNG2,SETX
1	rs321500205	271382273	0.45	1.4e-05	0.94	Ⅰ		4.43-6.09	0.79-1.47	Ⅱ,Ⅲ,Ⅳ,Ⅴ	ENSSSCG00000022130	36815	ABL1,QRFP,FIBCD1,LAMC3,AIF1L,NUP214,FAM78A,PLPP7,PRRC2B,POMT1,UCK1,PRRT1B,RAPGEF1,MED27
2	rs81363870	121140488	0.49					4.02-6.41	4.77-7.26	Ⅱ,Ⅲ,Ⅳ,Ⅴ	SEMA6A	453157	SEMA6A
3	rs344649466	5715228	0.35					3.15-3.51	0.78-1.42	Ⅱ,Ⅲ	NPTX2	-5452	LMTK2,BHLHA15 ,TECPR1,BRI3,BAIAP2L1,NPTX2,TMEM130 ,TRRAP,SMURF1 ,KPNA7
5	rs81384813	66721316	0.06					3.52	2.54	Ⅱ	PRMT8	within	PARP11,CRACR2A ,PRMT8,TSPAN11 ,TSPAN9,TEAD4,TULP3
5	rs81384838	66734388	0.1					3.92	1.52	Ⅴ	PRMT8	within	PARP11,CRACR2A ,PRMT8,TSPAN11 ,TSPAN9,TEAD4,TULP3
6	rs324552394	164807745	0.24					3.58	0.77	Ⅴ	EFCAB14	within	CYP4A24,CYP4B1,EFCAB14,TEX38,MOB3C,MKNK1,KNCN,DMBX1,FAAH,NSUN4,LRRC41,RAD54L,LURAP1 ,POMGNT1 ,TSPAN1
7	rs80864749	7655911	0.36					3.24	0.79	Ⅲ	ELOVL2	within	TFAP2A,C6orf52,PAK1IP1 ,MAK,GCM2,ELOVL2,NEDD9,TMEM170B
7	rs330783620	9154293	0.15					3.18	0.37	Ⅳ	PHACTR1	-191156	HIVEP1,EDN1,PHACTR1
7	rs80888936	96128654	0.35	2.67e-07	3.78	Ⅰ					ENSSSCG00000033840	122929	RGS6,DPF3,ZFYVE1,RBM25,PSEN1,PAPLN,NUMB
7	rs324614194	96278617	0.47	1.11e-14	6.07	Ⅰ					ENSSSCG00000028159	-10186	RGS6,DPF3,ZFYVE1,RBM25,PSEN1,PAPLN,NUMB
7	rs331807204	96632217	0.36	1.46e-07	3.9	Ⅰ					NUMB	within	DPF3,ZFYVE1,RBM25,PSEN1,PAPLN,NUMB,RIOX1,ACOT4,DNAL1,PNMA1,ELMSAN1
7	rs81265875	96660861	0.36	1.38e-07	3.92	Ⅰ					NUMB	within	DPF3,ZFYVE1,RBM25,PSEN1,PAPLN,NUMB,RIOX1,ACOT4,DNAL1,PNMA1,ELMSAN1
7	rs329434246	96694364	0.36	9.91e-08	3.97	Ⅰ					NUMB	within	DPF3,ZFYVE1,RBM25,PSEN1,PAPLN,NUMB,RIOX1,ACOT4,ACOT6,DNAL1,PNMA1,ELMSAN1,ZNF410
7	rs81396029	96727497	0.36	1.46e-07	3.9	Ⅰ					NUMB	within	DPF3,ZFYVE1,RBM25,PSEN1,PAPLN,NUMB,RIOX1,ACOT4,DNAL1,PNMA1,ELMSAN1,ZNF410
7	rs81295281	96731838	0.35	2.25e-07	3.79	Ⅰ					NUMB	within	DPF3,ZFYVE1,RBM25,PSEN1,PAPLN,NUMB,RIOX1,ACOT4,DNAL1,PNMA1,ELMSAN1,ZNF410
7	rs81396040	96743525	0.36	1.5e-07	3.9	Ⅰ					NUMB	within	DPF3,ZFYVE1,RBM25,PSEN1,PAPLN,NUMB,RIOX1,ACOT4,DNAL1,PNMA1,ELMSAN1,ZNF410
7	rs81227580	96786714	0.35	2.47e-07	3.79	Ⅰ					NUMB	within	ZFYVE1,RBM25,PSEN1,PAPLN,NUMB,RIOX1,ACOT4,DNAL1,PNMA1,ELMSAN1,ZNF410,FAM161B ,COQ6,ENTPD5
7	rs81396043	96806775	0.35	2.49e-07	3.77	Ⅰ					NUMB	6800	ZFYVE1,RBM25,PSEN1,PAPLN,NUMB,RIOX1,ACOT4,DNAL1,PNMA1,ELMSAN1,ZNF410,FAM161B ,COQ6,ENTPD5
7	rs342685919	97048514	0.44	1.93e-13	5.84	Ⅰ					ENSSSCG00000035322	-708	PSEN1,PAPLN,NUMB,RIOX1,ACOT4,DNAL1,PNMA1,ELMSAN1,ZNF410,FAM161B ,COQ6,ENTPD5,BBOF1,ALDH6A1 ,LIN52,VSX2
7	rs80843834	97109772	0.35	1.63e-07	3.76	Ⅰ					ELMSAN1	32738	PAPLN,NUMB,RIOX1,ACOT4,DNAL1,PNMA1,ELMSAN1,ZNF410,FAM161B ,COQ6,ENTPD5,BBOF1,ALDH6A1 ,LIN52,VSX2,ABCD4
7	rs80805264	97126583	0.35	1.63e-07	3.76	Ⅰ					ENSSSCG00000002351	-47593	PAPLN,NUMB,RIOX1,ACOT4,DNAL1,PNMA1,ELMSAN1,PTGR2,ZNF410,FAM161B ,COQ6,ENTPD5,BBOF1,ALDH6A1 ,LIN52,VSX2,ABCD4,VRTN
7	rs327357811	97347282	0.33	4.97e-14	5.61	Ⅰ					BBOF1	within	ACOT4,DNAL1,PNMA1,ELMSAN1,ZNF410,FAM161B ,COQ6,ENTPD5,BBOF1,ALDH6A1 ,LIN52,VSX2,ABCD4,VRTN,SYNDIG1L ,NPC2,ISCA2,LTBP2
7	rs319296259	97394296	0.33	1.76e-13	5.5	Ⅰ					LIN52	within	ACOT4,DNAL1,PNMA1,ELMSAN1,PTGR2,ZNF410,FAM161B ,COQ6,ENTPD5,BBOF1,ALDH6A1 ,LIN52,VSX2,ABCD4,VRTN,SYNDIG1L ,NPC2,ISCA2,LTBP2,AREL1
7	rs346287309	97427849	0.33	1.99e-13	5.48	Ⅰ					LIN52	within	ACOT4,DNAL1,PNMA1,ELMSAN1,ZNF410,FAM161B ,COQ6,ENTPD5,BBOF1,ALDH6A1 ,LIN52,VSX2,ABCD4,VRTN,SYNDIG1L ,NPC2,ISCA2,LTBP2,AREL1
7	rs692640845	97568284	0.48	7.51e-21	8.68	Ⅰ		36.46	9.31	Ⅴ	ABCD4	within	ELMSAN1,ZNF410,FAM161B ,COQ6,ENTPD5,BBOF1,ALDH6A1 ,LIN52,VSX2,ABCD4,VRTN,SYNDIG1L ,NPC2,ISCA2,LTBP2,AREL1,FCF1,YLPM1,PROX2
7	rs1113960993	97575068	0.48	7.54e-21	8.68	Ⅰ					ABCD4	within	ELMSAN1,ZNF410,FAM161B ,COQ6,ENTPD5,BBOF1,ALDH6A1 ,LIN52,VSX2,ABCD4,VRTN,SYNDIG1L ,NPC2,ISCA2,LTBP2,AREL1,FCF1,YLPM1,PROX2
7	rs330032123	97584287	0.48	7.54e-21	8.68	Ⅰ					ABCD4	within	ZNF410,FAM161B ,COQ6,ENTPD5,BBOF1,ALDH6A1 ,LIN52,VSX2,ABCD4,VRTN,SYNDIG1L ,NPC2,ISCA2,LTBP2,AREL1,FCF1,YLPM1,PROX2
7	VRTN_mutation	97615880	0.49	6.81e-20	7.8	Ⅰ					VRTN	within
7	rs343248943	97617907	0.48	7.54e-21	8.68	Ⅰ					VRTN	within	ZNF410,FAM161B ,COQ6,ENTPD5,BBOF1,ALDH6A1 ,LIN52,VSX2,ABCD4,VRTN,SYNDIG1L ,NPC2,ISCA2,LTBP2,AREL1,FCF1,YLPM1,PROX2,DLST,RPS6KL1
7	rs80894106	97652632	0.48	8.65e-20	8.34	Ⅰ					SYNDIG1L	-4101	ZNF410,FAM161B ,COQ6,ENTPD5,BBOF1,ALDH6A1 ,LIN52,VSX2,ABCD4,VRTN,SYNDIG1L ,NPC2,ISCA2,LTBP2,AREL1,FCF1,YLPM1,PROX2,DLST,RPS6KL1
7	rs81238639	97946666	0.46	2.28e-09	5.23	Ⅰ					FCF1	within	LIN52,VSX2,ABCD4,VRTN,SYNDIG1L ,NPC2,ISCA2,LTBP2,AREL1,FCF1,YLPM1,PROX2,DLST,RPS6KL1,PGF,EIF2B2,MLH3,ACYP1,ZC2HC1C ,NEK9,TMED10
7	rs80864705	97954258	0.46	2.29e-09	5.23	Ⅰ					FCF1	within	LIN52,VSX2,ABCD4,VRTN,SYNDIG1L ,NPC2,ISCA2,LTBP2,AREL1,FCF1,YLPM1,PROX2,DLST,RPS6KL1,PGF,EIF2B2,MLH3,ACYP1,ZC2HC1C ,NEK9,TMED10,FOS
7	rs80929215	97973860	0.46	2.29e-09	5.23	Ⅰ					YLPM1	-2277	LIN52,VSX2,ABCD4,VRTN,SYNDIG1L ,NPC2,ISCA2,LTBP2,AREL1,FCF1,YLPM1,PROX2,DLST,RPS6KL1,PGF,EIF2B2,MLH3,ACYP1,ZC2HC1C ,NEK9,TMED10,FOS
7	rs80813473	98066911	0.47	4.67e-16	7.73	Ⅰ					PROX2	within	ABCD4,VRTN,SYNDIG1L ,NPC2,ISCA2,LTBP2,AREL1,FCF1,YLPM1,PROX2,DLST,RPS6KL1,PGF,EIF2B2,MLH3,ACYP1,ZC2HC1C ,NEK9,TMED10,FOS
7	rs80836267	98089286	0.47	5.07e-16	7.71	Ⅰ					DLST	-1527	ABCD4,VRTN,SYNDIG1L ,NPC2,ISCA2,LTBP2,AREL1,FCF1,YLPM1,PROX2,DLST,RPS6KL1,PGF,EIF2B2,MLH3,ACYP1,ZC2HC1C ,NEK9,TMED10,FOS,JDP2
7	rs80865802	102479725	0.333	5.9857e-05	2.98	Ⅰ					ENSSSCG00000021315	within	ENSSSCG00000021315
7	rs338075156	102513443	0.333	3.84091e-05	3.01	Ⅰ					ENSSSCG00000021315	within	ENSSSCG00000021315
7	rs80975884	102552105	0.333	3.84091e-05	3.01	Ⅰ					ENSSSCG00000021315	within	ENSSSCG00000021315
7	rs80822795	102658822	0.303	3.96171e-05	3.02	Ⅰ					ENSSSCG00000021315	within	DIO2
7	rs80795811	103109678	0.188	5.26657e-05	2.82	Ⅰ					DIO2	within	NRXN3,DIO2,CEP128,TSHR
7	NA	103132435	0.188	5.26657e-05	2.82	Ⅰ					DIO2	within	NRXN3,DIO2,CEP128,TSHR
7	rs80847916	103151323	0.188	5.26657e-05	2.82	Ⅰ					DIO2	within	NRXN3,DIO2,CEP128,TSHR
7	NA	103164950	0.188	5.26657e-05	2.82	Ⅰ					DIO2	within	NRXN3,DIO2,CEP128,TSHR,GTF2A1
8	rs81401285	72626638	0.33					5.75	0.9	Ⅳ	SEPT11	within	SHROOM3,SOWAHB ,SEPT11,CCNG2
8	rs343488415	73599016	0.36					6.52	2.5	Ⅱ	FRAS1	within	CNOT6L,FRAS1,NPY2R
8	rs81335362	136866026	0.16					3.28	1.1	Ⅴ	BMP3	-12934	RASGEF1B,PRKG2,BMP3
10	rs334392548	16387485	0.47					4.03	0.97	Ⅱ	SDCCAG8	within	CEP170,SDCCAG8,AKT3
11	rs80803790	6291044	0.26	4.86e-06	1.11	Ⅰ		3.12-5.39	0.51-2.39	Ⅱ,Ⅲ,Ⅳ,Ⅴ	MTUS2	within	FLT,POMP,SLC46A3,MTUS2,SLC7A1,UBL3
11	rs80914601	6324834	0.27	6.52e-06	0.93	Ⅰ					MTUS2	within	POMP,SLC46A3,MTUS2,SLC7A1,UBL3
11	rs343377111	15473025	0.36					3.29	1	Ⅱ	MRPS31	801	FOXO1,MRPS31 ,SLC25A15,THSD1,VPS36,CKAP2,NEK3,NEK5,ALG11
11	rs80930723	70370312	0.29					3.81-4.21	0.62-1.33	Ⅲ,Ⅳ,Ⅴ	FGF14	within	NALCN,ITGBL1,FGF14
12	rs81440983	17695233	0.33					3.96-4.53	0.84-1.59	Ⅱ,Ⅲ	WNT3	within	MAPT,SPPL2C,NSF,WNT3,WNT9B,RPRML,LYZL6,PLEKHM1,ARHGAP27,MAP3K14
13	rs335055280	244235	0.11					3.97-5.35	1.60-3.59	Ⅱ,Ⅲ	CPNE4	-123572	CPNE4
13	rs345752157	198613309	0.2					3.42-3.66	0.86-1.58	Ⅱ,Ⅴ	RUNX1	within	RCAN1,CLIC6,RUNX1
14	rs345307243	24753992	0.39					4.07	0.91	Ⅴ	PIWIL1	within	RAN,STX2,RIMBP2,PIWIL1 ,FZD10
14	rs81450840	57407462	0.24					4.56-6.50	0.77-2.68	Ⅱ,Ⅲ,Ⅳ,Ⅴ	ENSSSCG00000010164	-17318	KCNK1,PCNX2,NTPCR
14	rs80823799	136408216	0.18					3.31	0.78	Ⅲ	DOCK1	within	DOCK1,NPS
16	rs322985099	6124952	0.31	2.53e-05	0.59	Ⅰ		3.34-4.09	0.48-1.37	Ⅱ,Ⅲ,Ⅳ,Ⅴ	MYO10	within	ZNF622,RETREG1 ,MYO10
17	rs80843610	8468654	0.44					3.00-5.39	0.36-1.25	Ⅱ,Ⅲ,Ⅳ,Ⅴ	FAT1	within	FAT1,MTNR1A
18	rs321942793	6398431	0.26					3.94-4.24	1.38-1.99	Ⅱ,Ⅲ	GIMAP2	within	WDR86,NUB1，SMARCD3 CHPF2 IQCA1L ASB10 GBX1 AGAP3 TMUB1 FASTK SLC4A2 CDK5 ASIC3 ABCB8 ATG9B NOS3 KCNH2 AOC1 TMEM176A TMEM176B GIMAP2 TCAF1 GIMAP8 OR2F1 TAS2R41 TAS2R60 EPHA1 ZYX FAM131B
18	rs81471144	51455200	0.41					5.17	1.1	Ⅱ	HECW1	within	CAMK2B,YKT6,GCK,POLD2,AEBP1,POLM,BLVRA,HECW1,C7orf25
