# Supplementary material for: Genome-wide association analyses identify known and novel loci for teat number in Duroc pigs using single-locus and multi-locus models
Source: BMC Genomics. 2020 May 7;21:344. doi: 10.1186/s12864-020-6742-6 (PMC7204245; doi:10.1186/s12864-020-6742-6)
Supplement: Supplementary file 10 — Additional file 10: Table S7. Significant KEGG pathways and GO terms associated with teat number. (P < 0.05). [file 12864_2020_6742_MOESM10_ESM.xlsx]

## Sheet: Sheet1
Table S7 Significant KEGG pathways and GO terms associated with teat number. (P < 0.05)
Term	Database	ID	Input number	Corrected P-Value	Input genes
Pathways in cancer	KEGG PATHWAY	ssc05200	21	0.0105659	PGF|TGFB1|IL2RB|ADCY7|RAC2|FZD5|FOS|WNT3|CSF2RB|CAMK2B|CALML4|AKT3|EDN1|FOXO1|RUNX1|WNT9B|GSTO1|ABL1|LAMC3|FZD10|CTNNA3
Fluid shear stress and atherosclerosis	KEGG PATHWAY	ssc05418	10	0.0105659	NOS3|RAC2|GSTO1|FOS|CALML4|TXN2|AKT3|VCAM1|EDN1|ASS1
Melanogenesis	KEGG PATHWAY	ssc04916	8	0.0215683	ADCY7|FZD5|WNT3|CAMK2B|CALML4|WNT9B|EDN1|FZD10
cAMP signaling pathway	KEGG PATHWAY	ssc04024	11	0.0486803	ADCY7|LIPE|FOS|GRIA1|GRIN3B|CAMK2B|CALML4|AKT3|EDN1|TSHR|RAC2
cellular process	Gene Ontology	GO:0009987	87	0.00714845	AOC1|ASB10|HIPK3|CAPRIN1|ZFYVE1|SLC30A7|EBNA1BP2|SUSD6|NUP214|ZSCAN20|PRTN3|PRMT8|MKNK1|LIPE|ACOT6|TSPAN9|GPR26|ELFN2|BMP3|AZU1|SPPL2C|RTCA|CSF2RB|MED27|EXOSC2|TSHR|FZD10|PARP11|TULP3|PRKG2|ATG9B|MTRF1|FOS|UCK1|GIMAP8|BLVRA|NAA16|ABTB2|GSTO1|PRDM12|ARG1|CDC20|POMT1|RCAN1|CLDN19|EPHA1|CCNG2|FBXO4|POLM|FZD5|LURAP1|AREL1|FGF14|ZFP36L1|PLEKHM1|NPY2R|TRIM62|OLIG3|NAT10|IL2RB|FAAH|DLST|LMO2|TAS2R41|OXC…
cellular anatomical entity	Gene Ontology	GO:0110165	98	0.00714845	AOC1|ASB10|HIPK3|CAPRIN1|ZFYVE1|SLC30A7|SUSD6|ELFN2|NUP214|ZSCAN20|PRTN3|PRMT8|MKNK1|LIPE|RPRML|ACOT6|TSPAN9|GPR26|SLC15A4|BMP3|PARP11|KPNA7|CNFN|SPPL2C|CSF2RB|MED27|EXOSC2|TSHR|FZD10|AZU1|B9D2|TULP3|NPC2|ATG9B|TMEM125|MTRF1|FOS|UCK1|FIBCD1|SLC39A9|GIMAP8|BLVRA|NAA16|ABTB2|GSTO1|ARG1|CDC20|POMT1|NCF4|RCAN1|CLDN19|EPHA1|POLM|FZD5|LURAP1|PVALB|AREL1|FGF14|ZFP36L1|EDN1|NPY2R|ALG11|TRIM62|EBNA1BP2|NA…
biological regulation	Gene Ontology	GO:0065007	67	0.00828122	ASB10|TGFB1|PRDM12|CFD|NCF4|RCAN1|CLDN19|PRMT8|EPHA1|HIPK3|EXOSC2|MEGF8|FBXO4|CAPRIN1|ELF1|TSHR|FZD10|AZU1|ERH|SLC30A7|MTRF1|SEMA6A|FZD5|ARID3A|MKNK1|TULP3|CSF2RB|KCNK1|NPC2|GRIN3B|LURAP1|NUP214|FEM1B|AREL1|FGF14|KISS1R|FAM131B|NOS3|FOS|ZFP36L1|EDN1|NPY2R|GIMAP8|MED27|BMP3|TRIM62|TSPAN9|GPR26|OLIG3|ELFN2|NAT10|NAA16|IL2RB|ZFYVE1|DPH5|PLEKHM1|ZSCAN20|LMO2|CCNG2|CDC20|TAS2R41|MAP3K14|PRTN3|RGCC|POM…
regulation of cellular process	Gene Ontology	GO:0050794	61	0.00828122	ASB10|TGFB1|PRDM12|MTRF1|RCAN1|MKNK1|PRMT8|EPHA1|HIPK3|EXOSC2|MEGF8|FBXO4|CAPRIN1|ELF1|TSHR|FZD10|AZU1|ERH|SLC30A7|SEMA6A|FZD5|ARID3A|TULP3|CSF2RB|GRIN3B|LURAP1|NUP214|FEM1B|AREL1|FGF14|KISS1R|FAM131B|NOS3|FOS|ZFP36L1|PLEKHM1|NPY2R|GIMAP8|MED27|BMP3|TRIM62|TSPAN9|GPR26|OLIG3|ELFN2|NAT10|NAA16|IL2RB|ZFYVE1|DPH5|ZSCAN20|LMO2|CCNG2|CDC20|TAS2R41|MAP3K14|PRTN3|RGCC|POMT1|AEBP1|TAS2R60
regulation of biological process	Gene Ontology	GO:0050789	63	0.00983238	ASB10|TGFB1|PRDM12|CFD|MTRF1|RCAN1|MKNK1|PRMT8|EPHA1|HIPK3|EXOSC2|MEGF8|FBXO4|CAPRIN1|ELF1|TSHR|FZD10|AZU1|ERH|SLC30A7|SEMA6A|FZD5|ARID3A|TULP3|CSF2RB|GRIN3B|LURAP1|NUP214|FEM1B|AREL1|FGF14|KISS1R|FAM131B|NOS3|FOS|ZFP36L1|EDN1|NPY2R|GIMAP8|MED27|BMP3|TRIM62|TSPAN9|GPR26|OLIG3|ELFN2|NAT10|NAA16|IL2RB|ZFYVE1|DPH5|PLEKHM1|ZSCAN20|LMO2|CCNG2|CDC20|TAS2R41|MAP3K14|PRTN3|RGCC|POMT1|AEBP1|TAS2R60
cytoplasm	Gene Ontology	GO:0005737	55	0.0105659	ASB10|TGFB1|NCF4|RCAN1|CLDN19|PRMT8|MED27|HIPK3|CAPRIN1|EXOSC2|LIPE|FZD10|AZU1|ERH|SLC30A7|MTRF1|FZD5|LHPP|TULP3|KCNK1|NSF|NPC2|LURAP1|MKNK1|OXCT1|ATG9B|FEM1B|AREL1|ARID3A|FAM131B|NOS3|TMUB1|FOS|UCK1|ARG1|ZFP36L1|ZFYVE1|PVALB|ALDH6A1|GIMAP8|ACOT6|BLVRA|NAA16|GSTO1|FAAH|DLST|TRIM62|CDC20|KPNA7|MAP3K14|PRTN3|RGCC|POMT1|SPPL2C|COQ6
transferase activity	Gene Ontology	GO:0016740	26	0.0105659	TGFB1|MKNK1|EPHA1|HIPK3|FBXO4|AZU1|FZD10|CDC20|POLM|FZD5|PRKG2|FEM1B|AREL1|PRMT8|UCK1|TRIM62|NAT10|NAA16|GSTO1|CHST15|DPH5|DLST|PARP11|OXCT1|RGCC|POMT1
intracellular	Gene Ontology	GO:0005622	72	0.0105659	ASB10|TGFB1|ZSCAN20|NCF4|RCAN1|CLDN19|PRMT8|MED27|HIPK3|EXOSC2|MEGF8|FBXO4|CAPRIN1|ELF1|LIPE|FZD10|CDC20|ERH|POLM|MTRF1|FZD5|ARID3A|MKNK1|TULP3|KCNK1|NSF|B9D2|NPC2|YLPM1|LURAP1|NUP214|OXCT1|ATG9B|FEM1B|AREL1|FGF14|KISS1R|FAM131B|NOS3|TMUB1|FOS|UCK1|ARG1|ZFP36L1|ZFYVE1|PVALB|ALDH6A1|GIMAP8|ACOT6|BLVRA|EBNA1BP2|NAT10|NAA16|ABTB2|GSTO1|FAAH|PLEKHM1|DLST|RTCA|TRIM62|PARP11|KPNA7|LHPP|SLC30A7|MAP3K14|…
metabolic process	Gene Ontology	GO:0008152	66	0.0105659	AOC1|TGFB1|PRDM12|ZSCAN20|CFD|NCF4|RCAN1|MKNK1|PRMT8|EPHA1|HIPK3|EXOSC2|MEGF8|FBXO4|ZFYVE1|ELF1|LIPE|FZD10|AZU1|ERH|POLM|MTRF1|FZD5|LHPP|OLIG3|NPC2|PRKG2|NUP214|OXCT1|ATG9B|FEM1B|AREL1|FGF14|ARID3A|FAM131B|NOS3|TMUB1|FOS|UCK1|ARG1|ZFP36L1|ALDH6A1|MED27|ACOT6|FAAH|BLVRA|EBNA1BP2|ELFN2|NAT10|NAA16|GSTO1|CHST15|DPH5|DLST|RTCA|TRIM62|CDC20|BMP3|MAP3K14|PRTN3|RGCC|POMT1|AEBP1|SPPL2C|COQ6|LMO2
binding	Gene Ontology	GO:0005488	67	0.0108894	AOC1|TGFB1|TRIM62|ZSCAN20|NCF4|RCAN1|MKNK1|EPHA1|HIPK3|EXOSC2|MEGF8|FBXO4|AZU1|ELF1|ZFYVE1|POLM|CALML4|ERH|FZD10|ZYX|SEMA6A|FZD5|VRTN|LHPP|TULP3|SVEP1|NSF|B9D2|NPC2|PRKG2|PVALB|OXCT1|FEM1B|PRTN3|FGF14|ARID3A|PRMT8|NOS3|LIPE|LTBP2|FOS|UCK1|FIBCD1|ZFP36L1|PLEKHM1|GIMAP8|BMP3|BLVRA|OLIG3|ELFN2|NAA16|ABTB2|MTRF1|CHST15|ZNF526|ARG1|RTCA|C1QTNF6|CDC20|KPNA7|MAP3K14|PRDM12|RGCC|AEBP1|SPPL2C|COQ6|LMO2
catalytic activity	Gene Ontology	GO:0003824	48	0.0147231	AOC1|TGFB1|NCF4|RCAN1|MKNK1|EPHA1|HIPK3|FBXO4|ZFYVE1|TSHR|POLM|CDC20|FZD10|FZD5|LHPP|NSF|PRKG2|NAT10|FEM1B|AREL1|PRMT8|NOS3|LIPE|UCK1|ARG1|ALDH6A1|ACOT6|FAAH|BLVRA|ELFN2|ACYP1|NAA16|GSTO1|CHST15|DPH5|DLST|RTCA|TRIM62|PARP11|OXCT1|PRTN3|AZU1|RGCC|POMT1|AEBP1|SPPL2C|COQ6|CFD
organic substance metabolic process	Gene Ontology	GO:0071704	60	0.0162416	AOC1|TGFB1|PRDM12|ZSCAN20|CFD|MTRF1|RCAN1|MKNK1|EPHA1|HIPK3|EXOSC2|MEGF8|FBXO4|ELF1|LIPE|POLM|AZU1|ERH|FZD10|FZD5|LHPP|OLIG3|NPC2|PRKG2|NUP214|OXCT1|FEM1B|AREL1|FGF14|ARID3A|PRMT8|TMUB1|FOS|UCK1|ARG1|ZFP36L1|ALDH6A1|MED27|ACOT6|FAAH|BLVRA|EBNA1BP2|NAT10|NAA16|GSTO1|CHST15|DPH5|DLST|RTCA|TRIM62|CDC20|BMP3|MAP3K14|PRTN3|RGCC|POMT1|AEBP1|SPPL2C|COQ6|LMO2
cellular metabolic process	Gene Ontology	GO:0044237	59	0.018723	TGFB1|ZSCAN20|MTRF1|RCAN1|MKNK1|PRMT8|EPHA1|HIPK3|EXOSC2|MEGF8|FBXO4|ZFYVE1|ELF1|LIPE|POLM|AZU1|ERH|FZD10|FZD5|LHPP|OLIG3|PRKG2|OXCT1|ATG9B|FEM1B|AREL1|FGF14|ARID3A|FAM131B|NOS3|TMUB1|FOS|UCK1|ARG1|ZFP36L1|ALDH6A1|MED27|ACOT6|BMP3|BLVRA|EBNA1BP2|ELFN2|NAT10|NAA16|GSTO1|FAAH|DPH5|DLST|RTCA|TRIM62|CDC20|MAP3K14|PRDM12|RGCC|POMT1|AEBP1|SPPL2C|COQ6|LMO2
nitrogen compound metabolic process	Gene Ontology	GO:0006807	55	0.0187298	AOC1|TGFB1|ZSCAN20|CFD|MTRF1|RCAN1|MKNK1|EPHA1|HIPK3|EXOSC2|MEGF8|FBXO4|ELF1|LIPE|POLM|AZU1|ERH|FZD10|FZD5|LHPP|OLIG3|PRKG2|FEM1B|AREL1|FGF14|ARID3A|PRMT8|NOS3|TMUB1|FOS|UCK1|ARG1|ZFP36L1|ALDH6A1|MED27|ACOT6|PRDM12|BLVRA|EBNA1BP2|NAT10|NAA16|GSTO1|BMP3|DPH5|DLST|RTCA|TRIM62|CDC20|MAP3K14|PRTN3|RGCC|POMT1|AEBP1|SPPL2C|LMO2
cellular catabolic process	Gene Ontology	GO:0044248	17	0.0212766	TGFB1|FAM131B|GSTO1|FAAH|FZD5|FBXO4|DLST|ZFP36L1|CDC20|LIPE|ALDH6A1|OXCT1|EXOSC2|TMUB1|ATG9B|BLVRA|FGF14
organonitrogen compound metabolic process	Gene Ontology	GO:1901564	40	0.0464126	AOC1|TGFB1|RCAN1|MKNK1|EPHA1|HIPK3|FBXO4|FZD10|AZU1|ERH|TRIM62|FZD5|LHPP|PRKG2|FEM1B|AREL1|FGF14|MTRF1|PRMT8|TMUB1|UCK1|ARG1|ZFP36L1|ALDH6A1|ACOT6|PRDM12|BLVRA|NAA16|GSTO1|BMP3|DPH5|DLST|CFD|CDC20|MAP3K14|PRTN3|RGCC|POMT1|AEBP1|SPPL2C
cellular response to stimulus	Gene Ontology	GO:0051716	41	0.0486803	AOC1|TGFB1|RCAN1|MKNK1|EPHA1|HIPK3|MEGF8|TSHR|FZD10|ERH|POLM|SEMA6A|FZD5|TULP3|CSF2RB|SUSD6|GRIN3B|LURAP1|FEM1B|FGF14|KISS1R|FAM131B|NOS3|TMUB1|IL2RB|PLEKHM1|NPY2R|TRIM62|TSPAN9|GPR26|ABTB2|GSTO1|BMP3|LMO2|AZU1|TAS2R41|MAP3K14|ASB10|RGCC|POMT1|TAS2R60
membrane-bounded organelle	Gene Ontology	GO:0043227	60	0.0486803	AOC1|TGFB1|NCF4|CLDN19|MED27|HIPK3|EXOSC2|MEGF8|AEBP1|ZFYVE1|ELF1|LIPE|POLM|CDC20|SLC30A7|MTRF1|FZD5|AZU1|ARID3A|MKNK1|TULP3|KCNK1|NSF|NPC2|YLPM1|NUP214|ATG9B|FEM1B|AREL1|ZSCAN20|KISS1R|FAM131B|NOS3|TMUB1|LTBP2|FOS|ZFP36L1|PVALB|ALDH6A1|GIMAP8|BLVRA|EBNA1BP2|NAT10|NAA16|ABTB2|FAAH|DLST|RTCA|PARP11|KPNA7|LHPP|CNFN|OXCT1|PRTN3|ASB10|RGCC|POMT1|SPPL2C|COQ6|CFD
cellular nitrogen compound metabolic process	Gene Ontology	GO:0034641	36	0.0496251	TGFB1|MED27|HIPK3|ELF1|MEGF8|FBXO4|EXOSC2|POLM|ERH|TRIM62|FZD5|OLIG3|ZSCAN20|MTRF1|PRMT8|NOS3|LIPE|FOS|UCK1|RGCC|ZFP36L1|ALDH6A1|ACOT6|BLVRA|EBNA1BP2|NAT10|ARID3A|GSTO1|BMP3|DPH5|DLST|RTCA|ARG1|AEBP1|SPPL2C|LMO2
primary metabolic process	Gene Ontology	GO:0044238	55	0.0496251	TGFB1|PRDM12|ZSCAN20|CFD|MTRF1|RCAN1|MKNK1|EPHA1|HIPK3|EXOSC2|MEGF8|FBXO4|ELF1|LIPE|POLM|AZU1|ERH|FZD10|FZD5|LHPP|OLIG3|NPC2|PRKG2|FEM1B|AREL1|FGF14|ARID3A|PRMT8|TMUB1|FOS|UCK1|ARG1|ZFP36L1|ALDH6A1|MED27|ACOT6|FAAH|TRIM62|EBNA1BP2|NAT10|NAA16|GSTO1|CHST15|DPH5|DLST|RTCA|CDC20|BMP3|MAP3K14|PRTN3|RGCC|POMT1|AEBP1|SPPL2C|LMO2
